# Supplementary material for: fNIRS Assessment of Speech Comprehension in Children with Normal Hearing and Children with Hearing Aids in Virtual Acoustic Environments: Pilot Data and Practical Recommendations
Source: Children (Basel). 2020 Nov 7;7(11):219. doi: 10.3390/children7110219 (PMC7695031; doi:10.3390/children7110219)
Supplement: Supplementary file 1 [file children-07-00219-s001.zip]

Archive with 2 entries (2 files):
- SuppFile_DemographicData.pdf
- SuppFile_Legend.pdf
